# Supplementary material for: Interaction Interface of Aβ42 with Human Na,K-ATPase Studied by MD and ITC and Inhibitor Screening by MD
Source: Biomedicines. 2022 Jul 11;10(7):1663. doi: 10.3390/biomedicines10071663 (PMC9313104; doi:10.3390/biomedicines10071663)
Supplement: Supplementary file 1 [file biomedicines-10-01663-s001.zip]

Archive with 1 entries (1 files):
- biomedicines-1785576-supplementary (1)-1.pdf
